# Supplementary material for: Gene Co-Expression Analysis Reveals the Transcriptome Changes and Hub Genes of Fructan Metabolism in Garlic under Drought Stress
Source: Plants (Basel). 2023 Sep 22;12(19):3357. doi: 10.3390/plants12193357 (PMC10574564; doi:10.3390/plants12193357)
Supplement: Supplementary file 1 [file plants-12-03357-s001.zip]

Archive with 1 entries (1 files):
- plants-2528227-supplementary.pdf
